# Supplementary material for: Therapeutic Efficacy of Human Embryonic Stem Cell-Derived Multipotent Stem/Stromal Cells in Diabetic Detrusor Underactivity: A Preclinical Study
Source: J Clin Med. 2020 Sep 3;9(9):2853. doi: 10.3390/jcm9092853 (PMC7563486; doi:10.3390/jcm9092853)
Supplement: Supplementary file 1 [file jcm-09-02853-s001.zip]

Archive with 5 entries (5 files):
- Shinetal_Supple_Table.xlsx
- JCM_Figure_SI_01_600dpi.tif
- JCM_Figure_SI_02_600dpi.tif
- JCM_Figure_SI_03_600dpi.tif
- Shinetal_R1_Response.docx
