# Supplementary material for: Therapeutic Efficacy of Human Embryonic Stem Cell-Derived Multipotent Stem/Stromal Cells in Diabetic Detrusor Underactivity: A Preclinical Study
Source: J Clin Med. 2020 Sep 3;9(9):2853. doi: 10.3390/jcm9092853 (PMC7563486; doi:10.3390/jcm9092853)
Supplement: Supplementary file 1 [file jcm-09-02853-s001.zip › Shinetal_Supple_Table.xlsx]

## Sheet: Fig1b_MI
sham	DM	DM + M-MSC			One-way ANOVA test
56.8	173.8	71.4			Number of families	1
55	165	75			Number of comparisons per family	3
56.4	118.2	82.2			Alpha	0.05
52.35	153.6	78
57	166.8	74.8			Bonferroni's multiple comparisons test	Mean Diff.	95.00% CI of diff.	Significant?	Summary
					sham vs. DM	-99.97	-122.8 to -77.12	Yes	****		A-B
					sham vs. DM + M-MSC	-20.77	-43.62 to 2.084	No	ns		A-C
					DM vs. DM + M-MSC	79.2	56.35 to 102.1	Yes	****		B-C
					Test details	Mean 1	Mean 2	Mean Diff.	SE of diff.	n1	n2	t	DF
					sham vs. DM	55.51	155.5	-99.97	8.223	5	5	12.16	12
					sham vs. DM + M-MSC	55.51	76.28	-20.77	8.223	5	5	2.526	12
					DM vs. DM + M-MSC	155.5	76.28	79.2	8.223	5	5	9.632	12

## Sheet: Fig1b_MV
sham	DM	DM + M-MSC			Ordinary One-way ANOVA test
0.24	0.5	0.29			Number of families	1
0.23	0.47	0.34			Number of comparisons per family	2
0.23	0.43	0.38			Alpha	0.05
0.28	0.45	0.425
0.28	0.43	0.37			Dunnett's multiple comparisons test	Mean Diff.	95.00% CI of diff.	Significant?	Summary	Adjusted P Value	B-?
					DM vs. sham	0.204	0.1458 to 0.2622	Yes	****	0.0001	A	sham
					DM vs. DM + M-MSC	0.095	0.03681 to 0.1532	Yes	**	0.0028	C	DM + M-MSC
					Test details	Mean 1	Mean 2	Mean Diff.	SE of diff.	n1	n2	q	DF
					DM vs. sham	0.456	0.252	0.204	0.02325	5	5	8.773	12
					DM vs. DM + M-MSC	0.456	0.361	0.095	0.02325	5	5	4.086	12

## Sheet: Fig1b_MP
sham	DM	DM + M-MSC			Ordinary One-way ANOVA test
59.1	14.5	50.32			Number of families	1
54.7	24.33	44.33			Number of comparisons per family	2
56.2	22.25	47.06			Alpha	0.05
58.94	23.95	46.38
55.95	34.24	47.77			Dunnett's multiple comparisons test	Mean Diff.	95.00% CI of diff.	Significant?	Summary	Adjusted P Value	B-?
					DM vs. sham	-33.12	-40.09 to -26.16	Yes	****	0.0001	A	sham
					DM vs. DM + M-MSC	-23.32	-30.28 to -16.35	Yes	****	0.0001	C	DM + M-MSC
					Test details	Mean 1	Mean 2	Mean Diff.	SE of diff.	n1	n2	q	DF
					DM vs. sham	23.85	56.98	-33.12	2.783	5	5	11.9	12
					DM vs. DM + M-MSC	23.85	47.17	-23.32	2.783	5	5	8.379	12

## Sheet: Fig1b_Maximum pressure
sham	DM	DM + M-MSC			Ordinary One-way ANOVA test
59.23	14.83	50.56			Number of families	1
54.92	24.87	44.49			Number of comparisons per family	2
56.43	23.37	47.18			Alpha	0.05
59.07	25.01	46.71
56.12	34.98	47.94			Dunnett's multiple comparisons test	Mean Diff.	95.00% CI of diff.	Significant?	Summary	Adjusted P Value	B-?
					DM vs. sham	-32.54	-39.6 to -25.48	Yes	****	0.0001	A	sham
					DM vs. DM + M-MSC	-22.76	-29.82 to -15.7	Yes	****	0.0001	C	DM + M-MSC
					Test details	Mean 1	Mean 2	Mean Diff.	SE of diff.	n1	n2	q	DF
					DM vs. sham	24.61	57.15	-32.54	2.821	5	5	11.53	12
					DM vs. DM + M-MSC	24.61	47.38	-22.76	2.821	5	5	8.069	12

## Sheet: Fig1b_BC
sham	DM	DM + M-MSC			One-way ANOVA test
0.379	0.755	0.476			Number of families	1
0.367	0.7	0.5			Number of comparisons per family	3
0.376	0.668	0.548			Alpha	0.05
0.349	0.704	0.52
0.38	0.71	0.499			Bonferroni's multiple comparisons test	Mean Diff.	95.00% CI of diff.	Significant?	Summary
					sham vs. DM	-0.3372	-0.3811 to -0.2933	Yes	****		A-B
					sham vs. DM + M-MSC	-0.1384	-0.1823 to -0.09454	Yes	****		A-C
					DM vs. DM + M-MSC	0.1988	0.1549 to 0.2427	Yes	****		B-C
					Test details	Mean 1	Mean 2	Mean Diff.	SE of diff.	n1	n2	t	DF
					sham vs. DM	0.3702	0.7074	-0.3372	0.01578	5	5	21.37	12
					sham vs. DM + M-MSC	0.3702	0.5086	-0.1384	0.01578	5	5	8.771	12
					DM vs. DM + M-MSC	0.7074	0.5086	0.1988	0.01578	5	5	12.6	12

## Sheet: Fig1b_RV
sham	DM	DM + M-MSC			One-way ANOVA test
0.14	0.66	0.19			Number of families	1
0.13	0.63	0.16			Number of comparisons per family	3
0.1485	0.358	0.173			Alpha	0.05
0.069	0.574	0.095
0.105	0.687	0.125			Bonferroni's multiple comparisons test	Mean Diff.	95.00% CI of diff.	Significant?	Summary
					sham vs. DM	-0.4633	-0.6065 to -0.3201	Yes	****		A-B
					sham vs. DM + M-MSC	-0.0301	-0.1733 to 0.1131	No	ns		A-C
					DM vs. DM + M-MSC	0.4332	0.29 to 0.5764	Yes	****		B-C
					Test details	Mean 1	Mean 2	Mean Diff.	SE of diff.	n1	n2	t	DF
					sham vs. DM	0.1185	0.5818	-0.4633	0.05153	5	5	8.992	12
					sham vs. DM + M-MSC	0.1185	0.1486	-0.0301	0.05153	5	5	0.5842	12
					DM vs. DM + M-MSC	0.5818	0.1486	0.4332	0.05153	5	5	8.407	12

## Sheet: Fig1b_NVC
sham	DM	DM + M-MSC			Ordinary One-way ANOVA test
0	3	0			Number of families	1
0	0	0			Number of comparisons per family	2
0	1	0			Alpha	0.05
0	1	0
0	0	0			Dunnett's multiple comparisons test	Mean Diff.	95.00% CI of diff.	Significant?	Summary	Adjusted P Value	B-?
					DM vs. sham	1	-0.1192 to 2.119	No	ns	0.08	A	sham
					DM vs. DM + M-MSC	1	-0.1192 to 2.119	No	ns	0.08	C	DM + M-MSC
					Test details	Mean 1	Mean 2	Mean Diff.	SE of diff.	n1	n2	q	DF
					DM vs. sham	1	0	1	0.4472	5	5	2.236	12
					DM vs. DM + M-MSC	1	0	1	0.4472	5	5	2.236	12

## Sheet: Fig1b_BP
sham	DM	DM + M-MSC			One-way ANOVA test
7.19	3.15	4.45			Number of families	1
13.58	16.98	1.65			Number of comparisons per family	3
16.81	9.88	15.95			Alpha	0.05
4.61	4.67	13.23
3.08	3.45	1.65			Bonferroni's multiple comparisons test	Mean Diff.	95.00% CI of diff.	Significant?	Summary
					sham vs. DM	1.428	-9.459 to 12.31	No	ns		A-B
					sham vs. DM + M-MSC	1.668	-9.219 to 12.55	No	ns		A-C
					DM vs. DM + M-MSC	0.24	-10.65 to 11.13	No	ns		B-C
					Test details	Mean 1	Mean 2	Mean Diff.	SE of diff.	n1	n2	t	DF
					sham vs. DM	9.054	7.626	1.428	3.917	5	5	0.3646	12
					sham vs. DM + M-MSC	9.054	7.386	1.668	3.917	5	5	0.4258	12
					DM vs. DM + M-MSC	7.626	7.386	0.24	3.917	5	5	0.06127	12

## Sheet: Fig1b_BVE
sham	DM	DM + M-MSC			One-way ANOVA test
63.5	43.19	60.9			Table Analyzed	Data 1
63.63	42.72	68.07			Data sets analyzed	A : sham	B : DM	C : DM + M-MSC
58.78	53.03	68.52
78.9	43.95	83.97			ANOVA summary
72.72	37.91	77.96			F	18.65
					P value	0.0002
					P value summary	***
					Significant diff. among means (P < 0.05)?	Yes
					R square	0.7566
					Brown-Forsythe test
					F (DFn, DFd)	0.4487 (2, 12)
					P value	0.6487
					P value summary	ns
					Are SDs significantly different (P < 0.05)?	No
					Bartlett's test
					Bartlett's statistic (corrected)	0.9018
					P value	0.637
					P value summary	ns
					Are SDs significantly different (P < 0.05)?	No
					ANOVA table	SS	DF	MS	F (DFn, DFd)	P value
					Treatment (between columns)	2221	2	1111	F (2, 12) = 18.65	P=0.0002
					Residual (within columns)	714.5	12	59.54
					Total	2936	14
					Data summary
					Number of treatments (columns)	3
					Number of values (total)	15

## Sheet: Fig1c_KCl
sham	DM	DM + M-MSC			One-way ANOVA test
230	70	112			Number of families	1
211.67	92	105			Number of comparisons per family	3
278	35	110			Alpha	0.05
242	44	148
174	31.67	162			Bonferroni's multiple comparisons test	Mean Diff.	95.00% CI of diff.	Significant?	Summary
					sham vs. DM	172.6	118.9 to 226.3	Yes	****		A-B
					sham vs. DM + M-MSC	99.73	46.03 to 153.4	Yes	***		A-C
					DM vs. DM + M-MSC	-72.87	-126.6 to -19.16	Yes	**		B-C
					Test details	Mean 1	Mean 2	Mean Diff.	SE of diff.	n1	n2	t	DF
					sham vs. DM	227.1	54.53	172.6	19.32	5	5	8.933	12
					sham vs. DM + M-MSC	227.1	127.4	99.73	19.32	5	5	5.162	12
					DM vs. DM + M-MSC	54.53	127.4	-72.87	19.32	5	5	3.771	12

[truncated: 48 more sheets: Fig1c_EFS, Fig1c_ATP, Fig1c_Carbachol, Fig2b_MI, Fig2b_MV, Fig2b_MP, Fig2b_Maximum pressure, Fig2b_BC, Fig2b_RV, Fig2b_NVC, Fig2b_BP, Fig2b_BVE, Fig3b_MI, Fig3b_MV, Fig3b_MP, Fig3b_Maximum Pressure, Fig3b_BC, Fig3b_RV, Fig3b_NVC, Fig3b_BP …]
